# Supplementary material for: The Role of miRNA167 in Skin Improvement: Insight from Extracellular Vesicles Derived from Rock Samphire (Crithmum maritimum)
Source: Biomolecules. 2025 Aug 12;15(8):1157. doi: 10.3390/biom15081157 (PMC12384170; doi:10.3390/biom15081157)
Supplement: Supplementary file 1 [file biomolecules-15-01157-s001.zip]

Archive with 1 entries (1 files):
- biomolecules-3786859-supplementary.pdf
